# Supplementary material for: Overexpression of Phosphoserine Aminotransferase (PSAT)-Enhanced Cadmium Resistance and Accumulation in Duckweed (Lemna turionifera 5511)
Source: Plants (Basel). 2024 Feb 25;13(5):627. doi: 10.3390/plants13050627 (PMC10934196; doi:10.3390/plants13050627)
Supplement: Supplementary file 1 [file plants-13-00627-s001.zip]

Archive with 1 entries (1 files):
- plants-2825935-supplementary.pdf
